# Supplementary material for: Imparting Photocatalytic and Antioxidant Properties to Electrospun Poly(L-lactide-co-D,L-lactide) Materials
Source: Polymers (Basel). 2024 Jun 26;16(13):1814. doi: 10.3390/polym16131814 (PMC11244129; doi:10.3390/polym16131814)
Supplement: Supplementary file 1 [file polymers-16-01814-s001.zip]

Archive with 1 entries (1 files):
- polymers-3037695-supplementary.pdf
